# Supplementary material for: Three new species of Licania (Chrysobalanaceae) from Peru
Source: PhytoKeys. 2014 Sep 16;(42):1–10. doi: 10.3897/phytokeys.42.7924 (PMC4225071; doi:10.3897/phytokeys.42.7924)
Supplement: XML Treatment for Licania palcazuensis [file phytokeys.42.7924-treatment1.xml]

<!DOCTYPE tp:taxon-treatment
  PUBLIC "-//TaxonX//DTD Taxonomic Treatment Publishing DTD v0 20100105//EN" "tax-treatment-NSO.dtd">
<tp:taxon-treatment xmlns:tp="http://www.plazi.org/taxpub"><tp:treatment-meta><kwd-group><label>Taxon classification</label><kwd><named-content content-type="kingdom">Plantae</named-content></kwd><kwd><named-content content-type="order">Malpighiales</named-content></kwd><kwd><named-content content-type="family">Chrysobalanaceae</named-content></kwd></kwd-group><mixed-citation publication-type="journal"><person-group><name><surname>Prance</surname><given-names>Ghillean T.</given-names></name></person-group><article-title>Three new species of <italic><tp:taxon-name><tp:taxon-name-part taxon-name-part-type="genus">Licania</tp:taxon-name-part></tp:taxon-name></italic> (<tp:taxon-name><tp:taxon-name-part taxon-name-part-type="family">Chrysobalanaceae</tp:taxon-name-part></tp:taxon-name>) from Peru</article-title><source>PhytoKeys</source><day>16</day><month>9</month><year>2014</year><volume>2014</volume><issue>42</issue><fpage>1</fpage><lpage>10</lpage><pub-id pub-id-type="doi">10.3897/phytokeys.42.7924</pub-id></mixed-citation></tp:treatment-meta><tp:nomenclature><tp:taxon-name>
                        <tp:taxon-name-part taxon-name-part-type="genus">Licania</tp:taxon-name-part>
                        <tp:taxon-name-part taxon-name-part-type="species">palcazuensis</tp:taxon-name-part>
                        <object-id xmlns:xlink="http://www.w3.org/1999/xlink" xlink:type="simple" content-type="ipni">urn:lsid:ipni.org:names:77142292-1</object-id>
                    </tp:taxon-name><tp:taxon-authority>Prance</tp:taxon-authority><tp:taxon-status xmlns:xlink="http://www.w3.org/1999/xlink" xlink:type="simple">sp. nov.</tp:taxon-status><xref ref-type="fig" rid="F1">Figs 1</xref><xref ref-type="fig" rid="F2">, 2</xref></tp:nomenclature><tp:treatment-sec sec-type="latin"><p>Ab omnibus speciebus Licaniae inflorescentibus multi-ramificantibus, pseudopedicellis 1–3 floribus instructis, pilis bracteolium glandulosis differt.</p></tp:treatment-sec><tp:treatment-sec sec-type="Description"><title>Description.</title><p>Tree to 25 m tall, young branches sparsely tomentellous, conspicuously lenticellate with age. Leaves with small triangular to linear stipules to 1.0 mm long, early caducous; petioles 4–7 mm long, terete, rugose, sparsely tomentellous; lamina oblong to oblong-lanceolate, subcoriaceous, 4–8.5 × 1.5–3 cm, cuneate at base, acuminate at apex, the acumen 4–8 mm long, glabrous above, densely rufous lanate-tomentose beneath, with scattered palisade glands mainly near to midrib; midrib plane above, prominent beneath; veins 10–12 pairs, plane above, prominulous beneath. Inflorescence terminal and axillary much-branched panicles with many short branches bearing 1–3 flowers, the rachis and branches rufous-brown tomentose. Bracts and bracteoles membraneous, triangular-acute, c 1 mm long, borne at base and on pseudopedicels, the ciliate margins with glandular hairs; pedicels 0–5 mm long, flowers articulate just below receptacle base where upper bracteoles are borne 2–7 mm below articulations. Receptacle campanulate, rufous-tomentose on exterior. Flowers seen only in young fruiting condition; calyx lobes 5, markedly triangular, tomentose on exterior, interior glabrous towards base, tomentellous towards apex. Petals triangular, margins ciliate. Stamens 12–14, inserted around complete circle, slightly exceeding calyx lobes in length. Style basal; ovary of young developing fruit densely rufous-tomentose becoming less so with age, unilocular with 2 ovules. Mature fruit not seen.</p><fig id="F1" position="float" orientation="portrait"><label>Figure 1.</label><caption><p>Photo of the holotype of <italic><tp:taxon-name><tp:taxon-name-part taxon-name-part-type="genus">Licania</tp:taxon-name-part> <tp:taxon-name-part taxon-name-part-type="species">palcazuensis</tp:taxon-name-part></tp:taxon-name></italic> (Monteagudo et al. 8250).</p></caption><graphic xmlns:xlink="http://www.w3.org/1999/xlink" xlink:href="phytokeys-042-001-g001.jpg" position="float" orientation="portrait" xlink:type="simple" id="oo_31507.jpg"/></fig><fig id="F2" position="float" orientation="portrait"><label>Figure 2.</label><caption><p>Close up of distinctive inflorescence of <italic><tp:taxon-name><tp:taxon-name-part taxon-name-part-type="genus">Licania</tp:taxon-name-part> <tp:taxon-name-part taxon-name-part-type="species">palcazuensis</tp:taxon-name-part></tp:taxon-name></italic>.</p></caption><graphic xmlns:xlink="http://www.w3.org/1999/xlink" xlink:href="phytokeys-042-001-g002.jpg" position="float" orientation="portrait" xlink:type="simple" id="oo_31508.jpg"/></fig><p>Peru. Pasco: Oxapampa, Palcazu District, Parque Nacional Yanachaga-Chemillén, Cerro Panjil-Ozuz, Permanent plot tree 24, <named-content xmlns:xlink="http://www.w3.org/1999/xlink" content-type="dwc:verbatimCoordinates" xlink:type="simple">10°10'S, 75°10'W</named-content>, 850 m, 12 May 2005, <italic>A Monteagudo, A Peña, R. Francis et al. 8250</italic> (holotype, K; isotypes, AMAZ, HUT, MO, MOL, USM).</p></tp:treatment-sec><tp:treatment-sec sec-type="Additional material seen"><title>Additional material seen.</title><p>Same locality, Tree 347, 10 June 2005, 15 May 2005, <italic>A. Monteagudo, A Peña, R. Francis et al. 8585</italic> (AMAZ, HUT, K, MO, MOL, USM), Tree 171, 15 May 2005, <italic>A. Monteagudo, A Peña, R. Francis et al. 8418</italic> (K, MO USM).</p><p>Differs from all other species of <italic><tp:taxon-name><tp:taxon-name-part taxon-name-part-type="genus">Licania</tp:taxon-name-part></tp:taxon-name></italic> in the inflorescence branching with pseudopedicels bearing one or several flowers that articulate from it, and the bracteoles have marginal hairs that terminate in tiny glands. This species belongs to subgenus <italic><tp:taxon-name><tp:taxon-name-part taxon-name-part-type="subgenus">Moquilea</tp:taxon-name-part></tp:taxon-name></italic> on account of the number of exserted stamens and the presence of petals, but the inflorescence distinguishes it from all the other species of the subgenus. The field notes mention that the flowers are white and that the fruit has yellow spots.</p></tp:treatment-sec></tp:taxon-treatment>
