# Supplementary material for: Three new species of Licania (Chrysobalanaceae) from Peru
Source: PhytoKeys. 2014 Sep 16;(42):1–10. doi: 10.3897/phytokeys.42.7924 (PMC4225071; doi:10.3897/phytokeys.42.7924)
Supplement: XML Treatment for Licania apiknae [file phytokeys.42.7924-treatment2.xml]

<!DOCTYPE tp:taxon-treatment
  PUBLIC "-//TaxonX//DTD Taxonomic Treatment Publishing DTD v0 20100105//EN" "tax-treatment-NSO.dtd">
<tp:taxon-treatment xmlns:tp="http://www.plazi.org/taxpub"><tp:treatment-meta><kwd-group><label>Taxon classification</label><kwd><named-content content-type="kingdom">Plantae</named-content></kwd><kwd><named-content content-type="order">Malpighiales</named-content></kwd><kwd><named-content content-type="family">Chrysobalanaceae</named-content></kwd></kwd-group><mixed-citation publication-type="journal"><person-group><name><surname>Prance</surname><given-names>Ghillean T.</given-names></name></person-group><article-title>Three new species of <italic><tp:taxon-name><tp:taxon-name-part taxon-name-part-type="genus">Licania</tp:taxon-name-part></tp:taxon-name></italic> (<tp:taxon-name><tp:taxon-name-part taxon-name-part-type="family">Chrysobalanaceae</tp:taxon-name-part></tp:taxon-name>) from Peru</article-title><source>PhytoKeys</source><day>16</day><month>9</month><year>2014</year><volume>2014</volume><issue>42</issue><fpage>1</fpage><lpage>10</lpage><pub-id pub-id-type="doi">10.3897/phytokeys.42.7924</pub-id></mixed-citation></tp:treatment-meta><tp:nomenclature><tp:taxon-name>
                        <tp:taxon-name-part taxon-name-part-type="genus">Licania</tp:taxon-name-part>
                        <tp:taxon-name-part taxon-name-part-type="species">apiknae</tp:taxon-name-part>
                        <object-id xmlns:xlink="http://www.w3.org/1999/xlink" xlink:type="simple" content-type="ipni">urn:lsid:ipni.org:names:77142293-1</object-id>
                    </tp:taxon-name><tp:taxon-authority>Prance</tp:taxon-authority><tp:taxon-status xmlns:xlink="http://www.w3.org/1999/xlink" xlink:type="simple">sp. nov.</tp:taxon-status><xref ref-type="fig" rid="F3">Figs 3</xref><xref ref-type="fig" rid="F4">, 4</xref><!--PageBreak--><!--PageBreak--></tp:nomenclature><tp:treatment-sec sec-type="latin"><p>Ab <italic><tp:taxon-name><tp:taxon-name-part taxon-name-part-type="genus">Licania</tp:taxon-name-part> <tp:taxon-name-part taxon-name-part-type="species">laxiflora</tp:taxon-name-part></tp:taxon-name></italic> petiolis 10–13 mm longis (haud 4–8 mm), apicibus foliorum acutis haud acuminatis, floribus parvioribus differt.</p></tp:treatment-sec><tp:treatment-sec sec-type="Description"><title>Description.</title><p>Tree to 24 m tall, young branches glabrous, not lenticellate. Leaves with small lanceolate, caducous stipules to 2 mm long; petioles 10–13 mm long, sparsely puberulous or tomentellous when young, terete; lamina ovate-elliptic, coriaceous, 5–14 × 3.5–9 cm, rounded to subcuneate at base, acute to apiculate at apex, glabrous and shiny above; lower surface with deeply reticulate venation filled with a rufous pubescence; midrib impressed above, prominent beneath; veins 6–8 pairs, slightly impressed above, prominent beneath; secondary veins prominent and more or less parallel forming a reticulate pattern, tertiary venation flattened forming stomatal crypts. Inflorescence terminal and axillary towards apex of flowering branches, racemose once-branched panicles, the rachis and branches brown-tomentellous. Flowers ca 1.5–2 mm long, sessile on primary branches of inflorescence. Bracts and bracteoles minute, caducous. Receptacle cupuliform, sessile, short-tomentose on exterior, densely tomentose within; calyx lobes 5, acute, tomentose on both surfac<!--PageBreak-->es. Petals absent. Stamens 5–6, inserted to one side of ring. Style basal, pubescent for 2/3 of length, included; ovary pilose-tomentose, inserted at base of receptacle. Fruit not seen.</p><fig id="F3" position="float" orientation="portrait"><label>Figure 3.</label><caption><p>Photo of the holotype of <italic><tp:taxon-name><tp:taxon-name-part taxon-name-part-type="genus">Licania</tp:taxon-name-part> <tp:taxon-name-part taxon-name-part-type="species">apiknae</tp:taxon-name-part></tp:taxon-name></italic> (Diaz et al. 7016).</p></caption><graphic xmlns:xlink="http://www.w3.org/1999/xlink" xlink:href="phytokeys-042-001-g003.jpg" position="float" orientation="portrait" xlink:type="simple" id="oo_31509.jpg"/></fig><fig id="F4" position="float" orientation="portrait"><label>Figure 4.</label><caption><p>Close up of inflorescence of <italic><tp:taxon-name><tp:taxon-name-part taxon-name-part-type="genus">Licania</tp:taxon-name-part> <tp:taxon-name-part taxon-name-part-type="species">apiknae</tp:taxon-name-part></tp:taxon-name></italic>.</p></caption><graphic xmlns:xlink="http://www.w3.org/1999/xlink" xlink:href="phytokeys-042-001-g004.jpg" position="float" orientation="portrait" xlink:type="simple" id="oo_31510.jpg"/></fig><p>Peru. Amazonas: Bagua Prov., Imaza Dist., Comunidad Aguaruna de Putuim, Monte Alto de Putuim, <named-content xmlns:xlink="http://www.w3.org/1999/xlink" content-type="dwc:verbatimCoordinates" xlink:type="simple">5°00'54"S, 78°22'44"W</named-content>, 500 m, 25 Aug 1994, <italic>C.Diaz, S.J.Kayip, &amp; P. Atamain 7016</italic> (holotype K; isotype MO).</p></tp:treatment-sec><tp:treatment-sec sec-type="Additional material seen"><title>Additional material seen.</title><p>Peru. Amazonas: Bagua Prov., Imaza Dist., Comunidad de Yamayakat, Quebrada Kus-Chapi, Río Marañon, <named-content xmlns:xlink="http://www.w3.org/1999/xlink" content-type="dwc:verbatimCoordinates" xlink:type="simple">04°55'S, 78°19'W</named-content>, 550 m, Feb 1995, <!--PageBreak--><italic>R. Vásquez et al. 19477</italic> (K, MO); Comunidad Aguaruna de Putuim, Monte Alto de Putuim, 22 Aug 1994, <italic>C. Diaz et al. 7041</italic> (K, MO).</p><p>Closest to <italic><tp:taxon-name><tp:taxon-name-part taxon-name-part-type="genus">Licania</tp:taxon-name-part> <tp:taxon-name-part taxon-name-part-type="species">laxiflora</tp:taxon-name-part></tp:taxon-name></italic> Fritsch a species of the Guianas and Central Amazonia, but differs in the blunt leaf apex, the longer petioles (10–13 mm versus 4–8 mm), the smaller flowers and bracteoles and the more compact inflorescence. This species has been confused with <italic><tp:taxon-name><tp:taxon-name-part taxon-name-part-type="genus">Licania</tp:taxon-name-part> <tp:taxon-name-part taxon-name-part-type="species">harlingii</tp:taxon-name-part></tp:taxon-name></italic> Prance, but differs from that species in the longer petioles (5–6 mm in <italic><tp:taxon-name><tp:taxon-name-part taxon-name-part-type="genus">Licania</tp:taxon-name-part> <tp:taxon-name-part taxon-name-part-type="species">harlingii</tp:taxon-name-part></tp:taxon-name></italic>), the blunter leaf apex, the deeply reticulate leaf venation beneath. It belongs to subgenus <italic><tp:taxon-name><tp:taxon-name-part taxon-name-part-type="subgenus">Licania</tp:taxon-name-part></tp:taxon-name></italic> section <italic><tp:taxon-name><tp:taxon-name-part taxon-name-part-type="section">Licania</tp:taxon-name-part></tp:taxon-name></italic> on account of the included stamens and the absence of petals. The name for this species is derived from “Apikna”, the Aguaruna name for it.</p></tp:treatment-sec></tp:taxon-treatment>
