# Supplementary material for: Three new species of Licania (Chrysobalanaceae) from Peru
Source: PhytoKeys. 2014 Sep 16;(42):1–10. doi: 10.3897/phytokeys.42.7924 (PMC4225071; doi:10.3897/phytokeys.42.7924)
Supplement: XML Treatment for Licania monteagudensis [file phytokeys.42.7924-treatment3.xml]

<!DOCTYPE tp:taxon-treatment
  PUBLIC "-//TaxonX//DTD Taxonomic Treatment Publishing DTD v0 20100105//EN" "tax-treatment-NSO.dtd">
<tp:taxon-treatment xmlns:tp="http://www.plazi.org/taxpub"><tp:treatment-meta><kwd-group><label>Taxon classification</label><kwd><named-content content-type="kingdom">Plantae</named-content></kwd><kwd><named-content content-type="order">Malpighiales</named-content></kwd><kwd><named-content content-type="family">Chrysobalanaceae</named-content></kwd></kwd-group><mixed-citation publication-type="journal"><person-group><name><surname>Prance</surname><given-names>Ghillean T.</given-names></name></person-group><article-title>Three new species of <italic><tp:taxon-name><tp:taxon-name-part taxon-name-part-type="genus">Licania</tp:taxon-name-part></tp:taxon-name></italic> (<tp:taxon-name><tp:taxon-name-part taxon-name-part-type="family">Chrysobalanaceae</tp:taxon-name-part></tp:taxon-name>) from Peru</article-title><source>PhytoKeys</source><day>16</day><month>9</month><year>2014</year><volume>2014</volume><issue>42</issue><fpage>1</fpage><lpage>10</lpage><pub-id pub-id-type="doi">10.3897/phytokeys.42.7924</pub-id></mixed-citation></tp:treatment-meta><tp:nomenclature><tp:taxon-name>
                        <tp:taxon-name-part taxon-name-part-type="genus">Licania</tp:taxon-name-part>
                        <tp:taxon-name-part taxon-name-part-type="species">monteagudensis</tp:taxon-name-part>
                        <object-id xmlns:xlink="http://www.w3.org/1999/xlink" xlink:type="simple" content-type="ipni">urn:lsid:ipni.org:names:77142294-1</object-id>
                    </tp:taxon-name><tp:taxon-authority>Prance</tp:taxon-authority><tp:taxon-status xmlns:xlink="http://www.w3.org/1999/xlink" xlink:type="simple">sp. nov.</tp:taxon-status><xref ref-type="fig" rid="F5">Figs 5</xref><xref ref-type="fig" rid="F6">, 6</xref></tp:nomenclature><tp:treatment-sec sec-type="latin"><p>Ab <italic><tp:taxon-name><tp:taxon-name-part taxon-name-part-type="genus">Licania</tp:taxon-name-part> <tp:taxon-name-part taxon-name-part-type="species">harlingii</tp:taxon-name-part></tp:taxon-name></italic> foliis coriaceis, minoribus 3–7 × 1.5–3.5 (haud 7–12 × 3–7 cm), venis 6–7 (haud 8–11), petiolis 2–3 mm longis (haud 5–6 mm) differt.</p></tp:treatment-sec><tp:treatment-sec sec-type="Description"><title>Description.</title><p>Tree to 25 m tall, the young branches sparsely puberulous, not conspicuously lenticellate. Leaves with lanceolate stipules to 2 mm long, caducous, adnate to <!--PageBreak--><!--PageBreak-->base of petiole; petioles 2–3 mm long, terete, tomentellous when young; lamina elliptic, coriaceous, 3–7 × 1.5–3.5 cm, cuneate at base, acuminate at apex, the acumen 3–6 mm long, glabrous above, densely brown-tomentellous beneath; midrib plane above, prominent beneath; veins 6–7 pairs, plane above, prominulous beneath. Inflorescence of terminal and subterminal panicles of racemes, the rachis and branches yellow-brown tomentose. Bracts and bracteoles lanceolate to triangular, 1–2 mm long, tomentose, caducous. Flowers almost sessile on primary inflorescence branches. Receptacle turbinate, tomentose on exterior, densely tomentose--pilose within, constricted at base to a minute pedicel 0.5 mm long; calyx lobes 5, acute, triangular, tomentose on exterior, sparsely tomentose within. Petals absent. Stamens 5–6, inserted opposite four calyx lobes. Style basal, pubescent for ¾ of length; ovary rufous tomentose. Fruit pyriform, 2–2.5 × 1 cm, exterior densely rufous-brown tomentose.</p><fig id="F5" position="float" orientation="portrait"><label>Figure 5.</label><caption><p>Photo of the type of <italic><tp:taxon-name><tp:taxon-name-part taxon-name-part-type="genus">Licanis</tp:taxon-name-part> <tp:taxon-name-part taxon-name-part-type="species">monteagudensis</tp:taxon-name-part></tp:taxon-name></italic> (Monteagudo et al. 5164).</p></caption><graphic xmlns:xlink="http://www.w3.org/1999/xlink" xlink:href="phytokeys-042-001-g005.jpg" position="float" orientation="portrait" xlink:type="simple" id="oo_31511.jpg"/></fig><fig id="F6" position="float" orientation="portrait"><label>Figure 6.</label><caption><p>Close up of the inflorescence of <italic><tp:taxon-name><tp:taxon-name-part taxon-name-part-type="genus">Licania</tp:taxon-name-part> <tp:taxon-name-part taxon-name-part-type="species">monteagudensis</tp:taxon-name-part></tp:taxon-name></italic>.</p></caption><graphic xmlns:xlink="http://www.w3.org/1999/xlink" xlink:href="phytokeys-042-001-g006.jpg" position="float" orientation="portrait" xlink:type="simple" id="oo_31512.jpg"/></fig><p>Peru. Pasco: Distr. Palcazu, Parque Nacional Yanachaga-Chemillén, Estación Biologica Paujil, <named-content xmlns:xlink="http://www.w3.org/1999/xlink" content-type="dwc:verbatimCoordinates" xlink:type="simple">10°43'S, 74°54'W</named-content>, 800 m, 12 May 2003, <italic>A. Monteagudo, G. Ortiz &amp; R. Francis 5164</italic> (holotype, K; isotype, MO)</p></tp:treatment-sec><tp:treatment-sec sec-type="Additional material seen"><title>Additional material seen.</title><p>Ecuador. Morona-Santiago: Limon Indanza, Cordillera del Condór, Comunidad Shuar Warints, <named-content xmlns:xlink="http://www.w3.org/1999/xlink" content-type="dwc:verbatimCoordinates" xlink:type="simple">03°09'16"S, 78°14'50"W</named-content>, 1020 m, 5 Oct 2002, <!--PageBreak--><italic>G. Toasa 8917</italic> (AAU, K, MO, NY, QCNE, US). Peru. Pasco: Distr. Palcazu, Parque Nacional Yanachaga-Chemillén, Cerro Paujil-Ozuz, <named-content xmlns:xlink="http://www.w3.org/1999/xlink" content-type="dwc:verbatimCoordinates" xlink:type="simple">10°10'S, 75°10"W</named-content>. 850 m, 15 May, 2005, A. <italic>Monteagudo et al. 8418</italic> (K, MO, USM). Amazonas: Bagua Prov., Distr. Imaza, Comunidad Aguaruna Putuim, Anexo de Yamayakat, SW of Putuim, 700–750 m, 20 Jan 1996, <italic>C. Díaz et al. 7723A</italic> (K, MO); Cerros de Putuim, <named-content xmlns:xlink="http://www.w3.org/1999/xlink" content-type="dwc:verbatimCoordinates" xlink:type="simple">5°03'20"S, 78°20'23"W</named-content>, 350 m, 12 Jun 1996, <italic>R. Vásquez et al. 21114</italic> (K, MO);Tyu Mujaji, Comunidad Wawas, <named-content xmlns:xlink="http://www.w3.org/1999/xlink" content-type="dwc:verbatimCoordinates" xlink:type="simple">5°15'56"S, 78°22'07"W</named-content>, 600 m, 25 Oct 1997, <italic>R. Vásquez et al. 24699</italic> (K, MO); Quebrada El Amendro, <named-content xmlns:xlink="http://www.w3.org/1999/xlink" content-type="dwc:verbatimCoordinates" xlink:type="simple">5°14'40"S, 78°21'24"W</named-content>, 430 m, 9 Mar 1998 (K, MO).</p><p>This species falls into subgenus <italic><tp:taxon-name><tp:taxon-name-part taxon-name-part-type="subgenus">Licania</tp:taxon-name-part></tp:taxon-name></italic> section <italic><tp:taxon-name><tp:taxon-name-part taxon-name-part-type="section">Licania</tp:taxon-name-part></tp:taxon-name></italic> and it is close to <italic><tp:taxon-name><tp:taxon-name-part taxon-name-part-type="genus">Licania</tp:taxon-name-part> <tp:taxon-name-part taxon-name-part-type="species">harlingii</tp:taxon-name-part></tp:taxon-name></italic> Prance but differs in the smaller more coriaceous leaves (3–7 × 1.5–3.5 vs 7–12 × 3–7 cm), fewer veins (6–7 vs 8–11) and the shorter leaf acumen. The habitat is noted as primary forest. This is named for Abel Monteagudo, the collector of the types of two of the species described here.</p><p>Since two of these new species and the recently described <italic><tp:taxon-name><tp:taxon-name-part taxon-name-part-type="genus">Licania</tp:taxon-name-part> <tp:taxon-name-part taxon-name-part-type="species">condoriensis</tp:taxon-name-part></tp:taxon-name></italic> <xref ref-type="bibr" rid="B1">Prance (2013)</xref> from the borders of Peru and Ecuador all belong to subgenus <italic><tp:taxon-name><tp:taxon-name-part taxon-name-part-type="subgenus">Licania</tp:taxon-name-part></tp:taxon-name></italic> section <italic><tp:taxon-name><tp:taxon-name-part taxon-name-part-type="section">Licania</tp:taxon-name-part></tp:taxon-name></italic> I have provided a key based mainly on vegetative characters to all species of the section known to occur in Peru. All other species of <italic><tp:taxon-name><tp:taxon-name-part taxon-name-part-type="genus">Licania</tp:taxon-name-part></tp:taxon-name></italic> from Peru fall into other subgenera and sections of <italic><tp:taxon-name><tp:taxon-name-part taxon-name-part-type="genus">Licania</tp:taxon-name-part></tp:taxon-name></italic> of <xref ref-type="bibr" rid="B2">Prance and Sothers (2003a)</xref>. They differ from <italic><tp:taxon-name><tp:taxon-name-part taxon-name-part-type="genus">Licania</tp:taxon-name-part> <tp:taxon-name-part taxon-name-part-type="species">apiknae</tp:taxon-name-part></tp:taxon-name></italic>, <italic><tp:taxon-name><tp:taxon-name-part taxon-name-part-type="genus">Licania</tp:taxon-name-part> <tp:taxon-name-part taxon-name-part-type="species">condoriensis</tp:taxon-name-part></tp:taxon-name></italic> and <italic><tp:taxon-name><tp:taxon-name-part taxon-name-part-type="genus">Licania</tp:taxon-name-part> <tp:taxon-name-part taxon-name-part-type="species">monteagudensis</tp:taxon-name-part></tp:taxon-name></italic> in one or more of the following characters:</p><p>Stamens 10–50, exserted (Subgenus <italic><tp:taxon-name><tp:taxon-name-part taxon-name-part-type="subgenus">Moquilea</tp:taxon-name-part></tp:taxon-name></italic>)</p><p>Petals present</p><p>Leaf undersurface with a furfuraceous pulverulent pubescence (Section <italic><tp:taxon-name><tp:taxon-name-part taxon-name-part-type="section">Pulverulenta</tp:taxon-name-part></tp:taxon-name></italic>)</p><p>Inflorescence a panicle of cymules (Section <italic><tp:taxon-name><tp:taxon-name-part taxon-name-part-type="section">Cymosa</tp:taxon-name-part></tp:taxon-name></italic>)</p><p>Leaf undersurface glabrous or with a hirsute pubescence (Sections <italic><tp:taxon-name><tp:taxon-name-part taxon-name-part-type="section">Hymenopus</tp:taxon-name-part></tp:taxon-name></italic> and <italic><tp:taxon-name><tp:taxon-name-part taxon-name-part-type="section">Hirsuta</tp:taxon-name-part></tp:taxon-name></italic>)</p></tp:treatment-sec><ref-list><ref id="B1"><mixed-citation xmlns:xlink="http://www.w3.org/1999/xlink" xlink:type="simple"><person-group><name name-style="western"><surname>Prance</surname><given-names>GT</given-names></name></person-group> (<year>2013</year>) <article-title>A new species of <italic><tp:taxon-name><tp:taxon-name-part taxon-name-part-type="genus">Licania</tp:taxon-name-part></tp:taxon-name></italic> (<tp:taxon-name><tp:taxon-name-part taxon-name-part-type="family">Chrysobalanaceae</tp:taxon-name-part></tp:taxon-name>) from Cordillera del Cóndor, Ecuador.</article-title><source>Phytokeys</source><volume>26</volume>: <fpage>71</fpage>–<lpage>74</lpage>. doi: <ext-link ext-link-type="doi" xlink:href="10.3897/phytokeys.26.4590" xlink:type="simple">10.3897/phytokeys.26.4590</ext-link></mixed-citation></ref><ref id="B2"><mixed-citation xmlns:xlink="http://www.w3.org/1999/xlink" xlink:type="simple"><person-group><name name-style="western"><surname>Prance</surname><given-names>GT</given-names></name><name name-style="western"><surname>Sothers</surname><given-names>CA</given-names></name></person-group> (<year>2003a</year>) <article-title><tp:taxon-name><tp:taxon-name-part taxon-name-part-type="family">Chrysobalanaceae</tp:taxon-name-part></tp:taxon-name> 1: <italic><tp:taxon-name><tp:taxon-name-part taxon-name-part-type="genus">Chrysobalanus</tp:taxon-name-part></tp:taxon-name></italic> to <italic><tp:taxon-name><tp:taxon-name-part taxon-name-part-type="genus">Parinari</tp:taxon-name-part></tp:taxon-name></italic>.</article-title><source>Species Plantarum, Flora of the World</source><volume>9</volume>: <fpage>1</fpage>–<lpage>201</lpage>.</mixed-citation></ref></ref-list></tp:taxon-treatment>
